# Supplementary material for: Long non-coding RNA VCAN-AS1 promotes the malignant behaviors of breast cancer by regulating the miR-106a-5p-mediated STAT3/HIF-1α pathway
Source: Bioengineered. 2021 Aug 9;12(1):5028–44. doi: 10.1080/21655979.2021.1960774 (PMC8806652; doi:10.1080/21655979.2021.1960774)
Supplement: Supplemental Material [file KBIE_A_1960774_SM1239.zip]

Archive with 1 entries (1 files):
- Supplementary table1.xlsx
