# Supplementary material for: Long non-coding RNA VCAN-AS1 promotes the malignant behaviors of breast cancer by regulating the miR-106a-5p-mediated STAT3/HIF-1α pathway
Source: Bioengineered. 2021 Aug 9;12(1):5028–44. doi: 10.1080/21655979.2021.1960774 (PMC8806652; doi:10.1080/21655979.2021.1960774)
Supplement: Supplemental Material [file KBIE_A_1960774_SM1239.zip › Supplementary table1.xlsx]

## Sheet: Sheet1
KEGG pathway	p-value	#genes	#miRNAs
Proteoglycans in cancer	4.66958e-07	27	1
Hippo signaling pathway	1.63766e-06	22	1
FoxO signaling pathway	4.0262e-05	27	1
TGF-beta signaling pathway	4.0262e-05	12	1
Focal adhesion	0.000389655	33	1
ECM-receptor interaction	0.000389655	8	1
Pathways in cancer	0.000389655	42	1
Renal cell carcinoma	0.000389655	14	1
Hepatitis C	0.000982472	24	1
Colorectal cancer	0.00099281	13	1
Endocytosis	0.00179832	30	1
Chronic myeloid leukemia	0.00307998	15	1
Lysine degradation	0.00318815	7	1
Steroid biosynthesis	0.00400027	3	1
Protein processing in endoplasmic reticulum	0.00400466	22	1
Glioma	0.00400466	11	1
Adherens junction	0.00633418	15	1
Pancreatic cancer	0.00874273	13	1
Prostate cancer	0.00874273	16	1
MAPK signaling pathway	0.0125977	31	1
Non-small cell lung cancer	0.0130497	10	1
Circadian rhythm	0.0138978	7	1
Thyroid cancer	0.0138978	7	1
Acute myeloid leukemia	0.0138978	10	1
Endometrial cancer	0.0160821	9	1
Wnt signaling pathway	0.0172676	21	1
Prolactin signaling pathway	0.0172676	12	1
Gap junction	0.0176963	9	1
Signaling pathways regulating pluripotency of stem cells	0.0176963	17	1
Hepatitis B	0.0192644	16	1
Axon guidance	0.0240557	15	1
Terpenoid backbone biosynthesis	0.0461834	5	1
RNA degradation	0.0461834	12	1
Ubiquitin mediated proteolysis	0.0461834	19	1
Bacterial invasion of epithelial cells	0.0461834	13	1
Bladder cancer	0.0461834	8	1
Transcriptional misregulation in cancer	0.0469766	21	1
Melanoma	0.0485966	10	1

## Sheet: Sheet2
Potential genes	Proteoglycans in cancer	Hippo signaling pathway	FoxO signaling pathway	TGF-beta signaling pathway	Focal adhesion	ECM-receptor interaction	Pathways in cancer	Renal cell carcinoma	Hepatitis C	Colorectal cancer	Endocytosis	Chronic myeloid leukemia	Lysine degradation	Steroid biosynthesis	Protein processing in endoplasmic reticulum	Glioma	Adherens junction	Pancreatic cancer	Prostate cancer	MAPK signaling pathway	Non-small cell lung cancer	Circadian rhythm	Thyroid cancer	Acute myeloid leukemia	Endometrial cancer	Wnt signaling pathway	Prolactin signaling pathway	Gap junction	Signaling pathways regulating pluripotency of stem cells	Hepatitis B	Axon guidance	Terpenoid backbone biosynthesis	RNA degradation	Ubiquitin mediated proteolysis	Bacterial invasion of epithelial cells	Bladder cancer	Transcriptional misregulation in cancer	Melanoma
	STAT3	YAP1	RBL2	SMAD3	PDGFRA	ITGB1	STAT3	NRAS	STAT3	TCF7L1	ARAP2	E2F1	SETD7	MSMO1	CAPN2	PDGFRA	TCF7L1	STAT3	PDGFRA	TAOK3	E2F1	CUL1	NRAS	STAT3	NRAS	VANGL1	STAT3	PDGFRA	STAT3	STAT3	ITGB1	ICMT	CNOT6	UBE2Z	ITGB1	E2F1	CCNT2	PDGFRA
	PDCD4	CCND2	STAT3	CUL1	CAPN2	ITGB8	PDGFRA	CRK	OAS2	SMAD3	PDGFRA	CBL	NSD1	DHCR24	SAR1B	E2F1	LMO7	E2F1	E2F1	PDGFRA	NRAS	CRY2	TCF7L1	NRAS	TCF7L1	CHD8	NRAS	NRAS	NRAS	E2F1	CXCR4	ZMPSTE24	PFKP	UBE2Q2	CBL	CXCL8	CDKN2C	E2F1
	ITGB1	TCF7L1	CCNB1	RHOA	ITGB1	THBS2	E2F1	PAK2	CXCL8	RHOA	CBL	NRAS	SUV420H1	LIPA	EIF2AK3	NRAS	SMAD3	SMAD3	NRAS	NRAS	STK4	BHLHE40	TPM3	RUNX1	CCND1	CCND2	CCND2	MAPK7	REST	CXCL8	NRAS	DHDDS	CNOT4	CBL	CRK	NRAS	CXCL8	NRAS
	EZR	SMAD3	NRAS	ZFYVE16	ITGB8	COL3A1	ITGB1	ARNT	EIF2AK3	APPL1	CXCR4	CRK	WHSC1		MBTPS1	IGF1R	PTPRM	CCND1	CREB5	DUSP2	CCND1	RORA	CCND1	TCF7L1	CTNNB1	ROCK2	SOCS6	TJP1	SMAD3	NRAS	PAK2	FDPS	LSM8	UBR5	CAV1	CCND1	ELK4	IGF1R
	CBL	MOB1B	STK4	SMAD4	CRK	COL4A2	CXCL8	ETS1	RNASEL	CCND1	VTA1	RUNX1	PLOD1		ERO1L	CCND1	IGF1R	SMAD4	TCF7L1	STK4	PIK3R1	PRKAB2	CTNNB1	CCND1	PIK3R1	TCF7L1	CCND1	SOS1	IGF1R	CREB5	ROCK2	MVK	TOB1	CUL1	ELMO2	RB1	RUNX1	CCND1
	NRAS	YWHAB	SIRT1	PPP2R1A	PAK2	COL6A3	CBL	EPAS1	NRAS	SMAD4	CAV1	SMAD3	KMT2C		YOD1	PIK3R1	RHOA	MAPK8	IGF1R	RASA2	RB1	CSNK1E	LEF1	PIK3R1	SOS1	PPP3R1	SOCS1	GJA1	ZFHX3	SMAD3	PPP3R1		EXOSC10	UBE2J1	CLTC	CDKN1A	HMGA2	PIK3R1
	CAV1	FZD3	SETD7	ZFYVE9	THBS2	ITGA6	CXCR4	EGLN3	IRF9	CTNNB1	CHMP1B	CCND1	KMT2B		SEC23A	RB1	TJP1	PIK3R1	CCND1	ELK4	SOS1	CLOCK	MAPK1	SOS1	AKT3	SMAD3	MAPK8	MAP3K2	FZD3	YWHAB	PLXNA1		PABPC4	HERC1	RHOA	VEGFA	AFF1	RB1
	ROCK2	CCND1	CCND2	SMAD5	CAV1	COL4A1	NRAS	PIK3R1	PSME3	MAPK8	EEA1	SMAD4			DNAJB11	SOS1	NLK	RB1	CTNNB1	CRK	AKT3			AKT3	LEF1	CUL1	PIK3R1	TUBB4B	RIF1	CCND1	RHOA		ENO1	SOCS1	CD2AP	MAPK1	CCND2	AKT3
	FRS2	SMAD4	STK11	BAMBI	CCND2		STK4	SOS1	OCLN	PIK3R1	SMAD3	PIK3R1			CUL1	AKT3	SMAD4	AKT3	PIK3R1	MAPK7	MAPK1			LEF1	MAPK1	RHOA	SOS1	MAPK1	SMAD4	SMAD4	CFL2		DCP2	UBE3A	CAV2		MLLT3	CDKN1A
	IGF1R	CTNNB1	SMAD3	MAPK1	ROCK2		CRK	GAB1	CD81	AKT3	IGF1R	RB1			SEC61A1	CDKN1A	CTNNB1	VEGFA	RB1	PAK2	RASSF5			MAPK1		FZD3	AKT3		CTNNB1	MAPK8	SEMA4B		PARN	HERC2	CTNNB1		IGF1R	MAPK1
	RHOA	PPP2R2A	IGF1R	TGFBR2	IGF1R		RUNX1	AKT3	MAPK8	LEF1	CLTC	SOS1			UBE2J1	MAPK1	FARP2	MAPK1	SOS1	TAOK2						NLK	MAPK1		SKIL	PIK3R1	SEMA7A		BTG3	UBE3C	PIK3R1		PRCC
	PPP1R12B	PPP2R1A	NLK	BMPR2	RHOA		ROCK2	VEGFA	PPP2R2A	MAPK1	RHOA	AKT3			MAN1A2		SSX2IP	TGFBR2	HSP90B1	PPP3R1						CCND1	IRF1		SMAD5	RB1	LIMK1		CNOT6L	UBE2K	GAB1		CEBPB
	CAV2	FRMD6	CCND1		PPP1R12B		TCF7L1	MAPK1	PPP2R1A	TGFBR2	CAV2	CDKN1A			MAPK8		LEF1	JAK1	AKT3	MAP3K11						SMAD4			PIK3R1	AKT3	ROBO1			SAE1	2021-09-02		PBX3
	FZD3	CSNK1E	SMAD4		CAV2		ARNT	EGLN1	PIK3R1		VPS37B	MAPK1			ERP29		MAPK1		LEF1	TAOK1						CTNNB1			AKT3	CDKN1A	EPHA4			UBE2D3			KLF3
	PPP1R12A	LEF1	MAPK8		COL3A1		ETS1		SOS1		GBF1	TGFBR2			HSP90B1		TGFBR2		CDKN1A	NLK						MAPK8			MAPK1	MAPK1	MAPK1			UBE2G1			FLT1
	CCND1	MOB1A	PLK2		ARHGAP35		SMAD3		EIF2S1		TSG101				EIF2S1				MAPK1	MAPK8						CSNK1A1			JAK1	JAK1				UBE2W			ETV1
	CTNNB1	LATS1	PIK3R1		PPP1R12A		IGF1R		CLDN1		PSD3				UBE2D3					FLNB						PRICKLE2			BMPR2					UBE2B			DDX5
	FLNB	PARD6B	SOS1		CCND1		RHOA		AKT3		ZFYVE16				CKAP4					MAPKAPK3						CSNK1E								PPIL2			WHSC1
	TIMP3	TGFBR2	IRS1		CTNNB1		APPL1		CDKN1A		RAB11FIP2				UBE2G1					ZAK						LEF1								TRIM32			CDKN1A
	PIK3R1	BMPR2	PRKAB2		COL4A2		FZD3		LDLR		EPS15				DERL1					SOS1						BAMBI											TGFBR2
	SOS1	AJUBA	CSNK1E		MAPK8		TPM3		EIF3E		FLT1				TRAM1					DUSP8						DAAM1											HIST1H3B
	DDX5	CTGF	AKT3		FLNB		EPAS1		MAPK1		ZFYVE9				HYOU1					NF1
	GAB1		SOD2		FLT1		CCND1		IRF1		RAB11A									RPS6KA3
	AKT3		CDKN1A		PIK3R1		SMAD4		JAK1		RAB11FIP5									AKT3
	CDKN1A		MAPK1		SOS1		CTNNB1				CHMP3									MAP3K2
	VEGFA		CCNG2		AKT3		COL4A2				RAB22A									MAP3K8
	MAPK1		TGFBR2		COL6A3		MAPK8				LDLR									MKNK2
					ITGA6		EGLN3				PARD6B									IL1A
					VEGFA		PIK3R1				TGFBR2									MAPK1
					MAPK1		RB1				RAB5B									TGFBR2
					TLN1		SOS1													RPS6KA2
					ARHGAP5		HSP90B1
					COL4A1		AKT3
							LEF1
							CDKN1A
							ITGA6
							VEGFA
							MAPK1
							TGFBR2
							JAK1
							EGLN1
							COL4A1
